# Supplementary material for: Novelties in the genus Viridantha Espejo (Tillandsioideae, Bromeliaceae)
Source: PhytoKeys. 2019 Oct 2;132:99–110. doi: 10.3897/phytokeys.132.36959 (PMC6785572; doi:10.3897/phytokeys.132.36959)
Supplement: XML Treatment for Viridantha secundifolia [file phytokeys.132.36959-treatment1.xml]

<!DOCTYPE tp:taxon-treatment
  PUBLIC "-//TaxonX//DTD Taxonomic Treatment Publishing DTD v0 20100105//EN" "tax-treatment-NSO.dtd">
<tp:taxon-treatment xmlns:tp="http://www.plazi.org/taxpub"><tp:treatment-meta><kwd-group><label>Taxon classification</label><kwd><named-content xmlns:xlink="http://www.w3.org/1999/xlink" content-type="kingdom">Plantae</named-content></kwd><kwd><named-content xmlns:xlink="http://www.w3.org/1999/xlink" content-type="order">Poales</named-content></kwd><kwd><named-content xmlns:xlink="http://www.w3.org/1999/xlink" content-type="family">Bromeliaceae</named-content></kwd></kwd-group><mixed-citation publication-type="journal"><person-group><name><surname>Hernández-Cárdenas</surname><given-names>Rodrigo Alejandro</given-names></name><name><surname>Díaz</surname><given-names>Alejandra Serrato</given-names></name><name><surname>López-Ferrari</surname><given-names>Ana Rosa</given-names></name><name><surname>Espejo-Serna</surname><given-names>Adolfo</given-names></name></person-group><article-title>Novelties in the genus <italic><tp:taxon-name><tp:taxon-name-part taxon-name-part-type="genus" reg="Viridantha">Viridantha</tp:taxon-name-part></tp:taxon-name></italic> Espejo (<tp:taxon-name><tp:taxon-name-part taxon-name-part-type="subfamily">Tillandsioideae</tp:taxon-name-part></tp:taxon-name>, <tp:taxon-name><tp:taxon-name-part taxon-name-part-type="family">Bromeliaceae</tp:taxon-name-part></tp:taxon-name>)</article-title><source>PhytoKeys</source><day>02</day><month>10</month><year>2019</year><volume>132</volume><fpage>99</fpage><lpage>110</lpage><pub-id pub-id-type="doi">10.3897/phytokeys.132.36959</pub-id></mixed-citation></tp:treatment-meta><tp:nomenclature><tp:taxon-name><object-id xmlns:xlink="http://www.w3.org/1999/xlink" content-type="arpha" xlink:type="simple">E2D60E6C-E656-552D-97BE-048AF7CD5CCF</object-id>
            <tp:taxon-name-part taxon-name-part-type="genus" reg="Viridantha">Viridantha</tp:taxon-name-part>
            <tp:taxon-name-part taxon-name-part-type="species" reg="secundifolia">secundifolia</tp:taxon-name-part>
            <object-id xmlns:xlink="http://www.w3.org/1999/xlink" content-type="ipni" xlink:type="simple">urn:lsid:ipni.org:names:60479388-2</object-id>
          </tp:taxon-name><tp:taxon-authority>(Ehlers) Hern.-Cárdenas, Espejo &amp; López-Ferr., comb. et</tp:taxon-authority><tp:taxon-status xmlns:xlink="http://www.w3.org/1999/xlink" xlink:type="simple">stat. nov.</tp:taxon-status></tp:nomenclature><tp:treatment-sec sec-type="Basionym" id="SECID0EOEAE"><title>Basionym.</title><p><tp:taxon-name><tp:taxon-name-part taxon-name-part-type="genus" reg="Tillandsia">Tillandsia</tp:taxon-name-part> <tp:taxon-name-part taxon-name-part-type="species" reg="mauryana">mauryana</tp:taxon-name-part> <tp:taxon-name-part taxon-name-part-type="authority">L.B. Sm.</tp:taxon-name-part> <tp:taxon-name-part taxon-name-part-type="infraspecific-rank">forma</tp:taxon-name-part> <tp:taxon-name-part taxon-name-part-type="form" reg="secundifolia">secundifolia</tp:taxon-name-part></tp:taxon-name> Ehlers, Die Bromelie. Sonderheft 6: 56–60. Figs pp. 56, 57, 60. 2009.</p></tp:treatment-sec><tp:treatment-sec sec-type="material" id="SECID0EIFAE"><title>Type.</title><p>MEXICO. Hidalgo: Metztitlán, 1300 m a.s.l., 12 February 1992, <italic>J. Lautner L92/3</italic> (holotype: MEXU not found); Hidalgo, prope Tolantongo “Tolontogo”, 1900 m a.s.l., 22 February 2006, <italic>R. Ehlers &amp; M. Kretz EM061802</italic> (paratype: WU not found). Lectotype (here designated): figure page 56, Die Bromelie. Sonderheft 6: 56-60. 2009.</p></tp:treatment-sec><tp:treatment-sec sec-type="description" id="SECID0ESFAE"><title>Description.</title><p>Plants saxicolous, flowering 10–13 cm tall, 12–14 cm diameter; rosettes acaulescent, solitary or caespitose, falcate in outline. Leaves numerous, longer than the inflorescence; sheaths pale brown on both surfaces, broadly oblong to nearly <!--PageBreak -->square, 1–1.2 cm long, 0.8–1.1 cm wide, glabrous towards the base on both surfaces; blades falcate, densely white-greyish lepidote, narrowly triangular, 4.5–7 cm long, 0.5–0.8 cm wide, apical portion long attenuate. Inflorescence short pedunculated, falcate, one-branched, with 3–5 spikes; peduncle 1–1.5 cm long, 3–5 mm diameter, covered by the peduncle bracts; peduncle bracts similar to the leaves but reducing in size towards the apical portion, densely white-greyish lepidote; spikes reddish-rose, erect and appressed, flattened, elliptic, 2.5–3.5 cm long, 1–1.5 cm wide; flowers distichous, erect and appressed, 3–5 by spike; floral bracts reddish-rose at the apex, yellowish-green towards the base, ovate, 1.8–2 cm long, 0.7–1.2 cm wide, apex acute to acuminate, ecarinate to slightly carinate at the apex, lepidote abaxially; sepals pale green, lanceolate, 1.2–1.5 cm long, 0.3–0.4 cm wide, apex acute, the two adaxial ones carinate, lepidote abaxially; petals dark green, narrowly oblong, 2–2.5 cm long, 0.25–0.3 cm wide, apex rounded to obtuse; filaments white, 1.4–1.6 cm long; anthers pale to dark green, 2.5–3 mm long; ovary broadly ovoid, 3.5–4.5 mm long, 2.5–3.5 mm diameter; style white, 6–10 mm long, included; style branches green. Capsules 1.5–1.8 cm long, 5–8 mm diameter; seeds fusiform, 3–4 mm long, coma 0.8–1.2 cm long.</p></tp:treatment-sec><tp:treatment-sec sec-type="habitat" id="SECID0E1FAE"><title>Habitat and ecology.</title><p><italic><tp:taxon-name><tp:taxon-name-part taxon-name-part-type="genus" reg="Viridantha">Viridantha</tp:taxon-name-part> <tp:taxon-name-part taxon-name-part-type="species" reg="secundifolia">secundifolia</tp:taxon-name-part></tp:taxon-name></italic> is only known from the state of Hidalgo in the western and eastern regions of Metztitlán and Tolantongo municipalities, respectively, where it grows on vertical walls in xerophilous scrubs at elevations between 1100 and 1900 m a.s.l. (Figs <xref ref-type="fig" rid="F1">1</xref>, <xref ref-type="fig" rid="F2">2</xref>).</p><fig id="F1" position="float" orientation="portrait"><object-id xmlns:xlink="http://www.w3.org/1999/xlink" content-type="doi" xlink:type="simple">10.3897/phytokeys.132.36959.figure1</object-id><object-id xmlns:xlink="http://www.w3.org/1999/xlink" content-type="arpha" xlink:type="simple">D967D1F9-BB8A-5777-B2D3-A09A1DF6D6EE</object-id><label>Figure 1.</label><caption><p>Morphological comparison between <italic><tp:taxon-name><tp:taxon-name-part taxon-name-part-type="genus" reg="Viridantha">Viridantha</tp:taxon-name-part> <tp:taxon-name-part taxon-name-part-type="species" reg="mauryana">mauryana</tp:taxon-name-part></tp:taxon-name></italic> and <italic><tp:taxon-name><tp:taxon-name-part taxon-name-part-type="genus" reg="Viridantha">V.</tp:taxon-name-part> <tp:taxon-name-part taxon-name-part-type="species" reg="secundifolia">secundifolia</tp:taxon-name-part></tp:taxon-name></italic> (Ehlers) Hern.-Cárdenas, Espejo &amp; López-Ferr. <italic><tp:taxon-name><tp:taxon-name-part taxon-name-part-type="genus" reg="Viridantha">V.</tp:taxon-name-part> <tp:taxon-name-part taxon-name-part-type="species" reg="secundifolia">secundifolia</tp:taxon-name-part></tp:taxon-name></italic><bold>A</bold> habit <bold>B, D</bold> plant with inflorescence <bold>E</bold> spike <bold>F</bold> pistil <bold>G</bold> stamens <bold>H</bold> petals <bold>I</bold> sepals <bold>J</bold> floral bract (voucher: <italic>Hernández-Cárdenas and Sarabia 2136</italic>, UAMIZ). <italic><tp:taxon-name><tp:taxon-name-part taxon-name-part-type="genus" reg="Viridantha">V.</tp:taxon-name-part> <tp:taxon-name-part taxon-name-part-type="species" reg="mauryana">mauryana</tp:taxon-name-part></tp:taxon-name></italic><bold>C</bold> plant with inflorescence (voucher: <italic>Hernández-Cárdenas et al. 2090</italic>, UAMIZ). Photographs by R. Hernández-Cárdenas.</p></caption><graphic xmlns:xlink="http://www.w3.org/1999/xlink" xlink:href="phytokeys-132-099-g001.jpg" position="float" orientation="portrait" xlink:type="simple" id="oo_344358.jpg"><uri content-type="original_file" xlink:type="simple">https://binary.pensoft.net/fig/344358</uri></graphic></fig><fig id="F2" position="float" orientation="portrait"><object-id xmlns:xlink="http://www.w3.org/1999/xlink" content-type="doi" xlink:type="simple">10.3897/phytokeys.132.36959.figure2</object-id><object-id xmlns:xlink="http://www.w3.org/1999/xlink" content-type="arpha" xlink:type="simple">6AE4E8D1-E996-56FC-9F99-754B3BFE5396</object-id><label>Figure 2.</label><caption><p>Geographical distribution of the genus <italic><tp:taxon-name><tp:taxon-name-part taxon-name-part-type="genus" reg="Viridantha">Viridantha</tp:taxon-name-part></tp:taxon-name></italic>.</p></caption><graphic xmlns:xlink="http://www.w3.org/1999/xlink" xlink:href="phytokeys-132-099-g002.jpg" position="float" orientation="portrait" xlink:type="simple" id="oo_344359.jpg"><uri content-type="original_file" xlink:type="simple">https://binary.pensoft.net/fig/344359</uri></graphic></fig></tp:treatment-sec><tp:treatment-sec sec-type="phenology" id="SECID0EWJAE"><title>Phenology.</title><p>Blooming in January and February.</p></tp:treatment-sec><tp:treatment-sec sec-type="Observations" id="SECID0E2JAE"><title>Observations.</title><p><italic><tp:taxon-name><tp:taxon-name-part taxon-name-part-type="genus" reg="Tillandsia">Tillandsia</tp:taxon-name-part> <tp:taxon-name-part taxon-name-part-type="species" reg="mauryana">mauryana</tp:taxon-name-part></tp:taxon-name></italic> was described by Lyman B. <xref ref-type="bibr" rid="B17">Smith (1937)</xref>, based on specimens from the canyon of Metztitlán, in the state of Hidalgo, Mexico. <xref ref-type="bibr" rid="B8">Espejo-Serna (2002)</xref> transferred the species to <italic><tp:taxon-name><tp:taxon-name-part taxon-name-part-type="genus" reg="Viridantha">Viridantha</tp:taxon-name-part></tp:taxon-name></italic>. <xref ref-type="bibr" rid="B7">Ehlers (2009)</xref> described <tp:taxon-name><tp:taxon-name-part taxon-name-part-type="genus" reg="Tillandsia">T.</tp:taxon-name-part> <tp:taxon-name-part taxon-name-part-type="species" reg="mauryana">mauryana</tp:taxon-name-part> <tp:taxon-name-part taxon-name-part-type="authority">L. B. Sm.</tp:taxon-name-part> <tp:taxon-name-part taxon-name-part-type="infraspecific-rank">forma</tp:taxon-name-part> <tp:taxon-name-part taxon-name-part-type="form" reg="secundifolia">secundifolia</tp:taxon-name-part></tp:taxon-name>, differentiating it from the typical form only by the secund disposition of its leaves. Besides, <xref ref-type="bibr" rid="B7">Ehlers (2009)</xref> mentioned that its populations grow separated from those of <italic><tp:taxon-name><tp:taxon-name-part taxon-name-part-type="genus" reg="Tillandsia">T.</tp:taxon-name-part> <tp:taxon-name-part taxon-name-part-type="species" reg="mauryana">mauryana</tp:taxon-name-part></tp:taxon-name></italic>. The detailed analysis of the morphological characteristics of living and dried specimens of <tp:taxon-name><tp:taxon-name-part taxon-name-part-type="genus" reg="Tillandsia">T.</tp:taxon-name-part> <tp:taxon-name-part taxon-name-part-type="species" reg="mauryana">mauryana</tp:taxon-name-part> <tp:taxon-name-part taxon-name-part-type="infraspecific-rank">forma</tp:taxon-name-part> <tp:taxon-name-part taxon-name-part-type="form" reg="mauryana">mauryana</tp:taxon-name-part></tp:taxon-name> and <tp:taxon-name><tp:taxon-name-part taxon-name-part-type="genus" reg="Tillandsia">T.</tp:taxon-name-part> <tp:taxon-name-part taxon-name-part-type="species" reg="mauryana">mauryana</tp:taxon-name-part> <tp:taxon-name-part taxon-name-part-type="infraspecific-rank">forma</tp:taxon-name-part> <tp:taxon-name-part taxon-name-part-type="form" reg="secundifolia">secundifolia</tp:taxon-name-part></tp:taxon-name> allowed us to detect that, in addition to the characteristic mentioned by <xref ref-type="bibr" rid="B7">Ehlers (2009)</xref>, there are other differences in the plants of both populations such as: the shape of the rosettes (falcate vs. spherical); the length (1–1.2 cm vs. 1.5–2.5 cm) and the shape (broadly oblong to square vs. broadly elliptic) of the leaf sheaths; the length of the floral bracts (1.8–2 cm vs. 1–1.5 cm), the presence or not of a keel on the floral bracts (absent or visible only in the apex vs. present along the bract); and the colour of the anthers (pale to dark green vs. black).</p><p><italic><tp:taxon-name><tp:taxon-name-part taxon-name-part-type="genus" reg="Viridantha">Viridantha</tp:taxon-name-part> <tp:taxon-name-part taxon-name-part-type="species" reg="grandispica">grandispica</tp:taxon-name-part></tp:taxon-name></italic> (Ehlers) Hern.-Cárdenas, Espejo &amp; López-Ferr., <italic><tp:taxon-name><tp:taxon-name-part taxon-name-part-type="genus" reg="Viridantha">V.</tp:taxon-name-part> <tp:taxon-name-part taxon-name-part-type="species" reg="rzedowskiana">rzedowskiana</tp:taxon-name-part></tp:taxon-name></italic> Hern.-Cárdenas, Espejo &amp; López-Ferr. and <italic><tp:taxon-name><tp:taxon-name-part taxon-name-part-type="genus" reg="Viridantha">V.</tp:taxon-name-part> <tp:taxon-name-part taxon-name-part-type="species" reg="teloloapanensis">teloloapanensis</tp:taxon-name-part></tp:taxon-name></italic> (Ehlers &amp; Lautner) Hern.-Cárdenas, Espejo &amp; López-Ferr., are other species morphologically similar to <italic><tp:taxon-name><tp:taxon-name-part taxon-name-part-type="genus" reg="Viridantha">V.</tp:taxon-name-part> <tp:taxon-name-part taxon-name-part-type="species" reg="secundifolia">secundifolia</tp:taxon-name-part></tp:taxon-name></italic> (Table <xref ref-type="table" rid="T1">1</xref>). <italic><tp:taxon-name><tp:taxon-name-part taxon-name-part-type="genus" reg="Viridantha">Viridantha</tp:taxon-name-part> <tp:taxon-name-part taxon-name-part-type="species" reg="secundifolia">secundifolia</tp:taxon-name-part></tp:taxon-name></italic> differs from <italic><tp:taxon-name><tp:taxon-name-part taxon-name-part-type="genus" reg="Viridantha">V.</tp:taxon-name-part> <tp:taxon-name-part taxon-name-part-type="species" reg="grandispica">grandispica</tp:taxon-name-part></tp:taxon-name></italic> in the shape of the rosettes (falcate vs. spherical); in the shape of the leaf sheaths (broadly oblong to square vs. narrowly oblong); in the presence or not of a keel on the floral bract (absent or visible only in the apex vs. present along the bract); and in the shape of the sepals (lanceolate vs. ovate). <italic><tp:taxon-name><tp:taxon-name-part taxon-name-part-type="genus" reg="Viridantha">Viridantha</tp:taxon-name-part> <tp:taxon-name-part taxon-name-part-type="species" reg="secundifolia">secundifolia</tp:taxon-name-part></tp:taxon-name></italic> differs from <italic><tp:taxon-name><tp:taxon-name-part taxon-name-part-type="genus" reg="Viridantha">V.</tp:taxon-name-part> <tp:taxon-name-part taxon-name-part-type="species" reg="rzedowskiana">rzedowskiana</tp:taxon-name-part></tp:taxon-name></italic> in the shape of the rosettes (falcate vs. spherical); in the size of the leaf sheaths (1–1.2 cm <!--PageBreak -->× 0.8–1.1 cm vs. 1.8–2 cm × 1.5–1.7 cm); in the keel of the floral bract (absent or visible only in the apex vs. present along the bract); and in the shape of the sepals (lanceolate vs. ovate). <italic><tp:taxon-name><tp:taxon-name-part taxon-name-part-type="genus" reg="Viridantha">Viridantha</tp:taxon-name-part> <tp:taxon-name-part taxon-name-part-type="species" reg="secundifolia">secundifolia</tp:taxon-name-part></tp:taxon-name></italic> differs from <italic><tp:taxon-name><tp:taxon-name-part taxon-name-part-type="genus" reg="Viridantha">V.</tp:taxon-name-part> <tp:taxon-name-part taxon-name-part-type="species" reg="teloloapanensis">teloloapanensis</tp:taxon-name-part></tp:taxon-name></italic> in the shape of <!--PageBreak -->the rosettes (falcate vs. spherical); in the shape of the leaf sheaths (broadly oblong to square vs. ovate); in the number of the spikes (3–5 vs. 1); and in the shape of the sepals (lanceolate vs. ovate). So we concluded that <tp:taxon-name><tp:taxon-name-part taxon-name-part-type="genus" reg="Tillandsia">T.</tp:taxon-name-part> <tp:taxon-name-part taxon-name-part-type="species" reg="mauryana">mauryana</tp:taxon-name-part> <tp:taxon-name-part taxon-name-part-type="infraspecific-rank">forma</tp:taxon-name-part> <tp:taxon-name-part taxon-name-part-type="form" reg="secundifolia">secundifolia</tp:taxon-name-part></tp:taxon-name> presents different and consistent morphological characteristics to those observed on the typical form and can be considered as a distinct species.</p><table-wrap id="T1" position="float" orientation="portrait"><label>Table 1.</label><caption><p>Morphological differences amongst <italic><tp:taxon-name><tp:taxon-name-part taxon-name-part-type="genus" reg="Viridantha">Viridantha</tp:taxon-name-part> <tp:taxon-name-part taxon-name-part-type="species" reg="grandispica">grandispica</tp:taxon-name-part></tp:taxon-name></italic>, <italic><tp:taxon-name><tp:taxon-name-part taxon-name-part-type="genus" reg="Viridantha">V.</tp:taxon-name-part> <tp:taxon-name-part taxon-name-part-type="species" reg="mauryana">mauryana</tp:taxon-name-part></tp:taxon-name></italic>, <italic><tp:taxon-name><tp:taxon-name-part taxon-name-part-type="genus" reg="Viridantha">V.</tp:taxon-name-part> <tp:taxon-name-part taxon-name-part-type="species" reg="rzedowskiana">rzedowskiana</tp:taxon-name-part></tp:taxon-name></italic>, <italic><tp:taxon-name><tp:taxon-name-part taxon-name-part-type="genus" reg="Viridantha">V.</tp:taxon-name-part> <tp:taxon-name-part taxon-name-part-type="species" reg="secundifolia">secundifolia</tp:taxon-name-part></tp:taxon-name></italic> and <italic><tp:taxon-name><tp:taxon-name-part taxon-name-part-type="genus" reg="Viridantha">V.</tp:taxon-name-part> <tp:taxon-name-part taxon-name-part-type="species" reg="teloloapanensis">teloloapanensis</tp:taxon-name-part></tp:taxon-name></italic>.</p></caption><table id="TID0E4RAG" rules="all"><tbody><tr><th rowspan="1" colspan="1">Characters</th><th rowspan="1" colspan="1">
                    <italic><tp:taxon-name><tp:taxon-name-part taxon-name-part-type="genus" reg="Viridantha">V.</tp:taxon-name-part> <tp:taxon-name-part taxon-name-part-type="species" reg="grandispica">grandispica</tp:taxon-name-part></tp:taxon-name></italic>
                  </th><th rowspan="1" colspan="1">
                    <italic><tp:taxon-name><tp:taxon-name-part taxon-name-part-type="genus" reg="Viridantha">V.</tp:taxon-name-part> <tp:taxon-name-part taxon-name-part-type="species" reg="mauryana">mauryana</tp:taxon-name-part></tp:taxon-name></italic>
                  </th><th rowspan="1" colspan="1">
                    <italic><tp:taxon-name><tp:taxon-name-part taxon-name-part-type="genus" reg="Viridantha">V.</tp:taxon-name-part> <tp:taxon-name-part taxon-name-part-type="species" reg="rzedowskiana">rzedowskiana</tp:taxon-name-part></tp:taxon-name></italic>
                  </th><th rowspan="1" colspan="1">
                    <italic><tp:taxon-name><tp:taxon-name-part taxon-name-part-type="genus" reg="Viridantha">V.</tp:taxon-name-part> <tp:taxon-name-part taxon-name-part-type="species" reg="secundifolia">secundifolia</tp:taxon-name-part></tp:taxon-name></italic>
                  </th><th rowspan="1" colspan="1">
                    <italic><tp:taxon-name><tp:taxon-name-part taxon-name-part-type="genus" reg="Viridantha">V.</tp:taxon-name-part> <tp:taxon-name-part taxon-name-part-type="species" reg="teloloapanensis">teloloapanensis</tp:taxon-name-part></tp:taxon-name></italic>
                  </th></tr><tr><td rowspan="1" colspan="1">Rosettes shape in outline</td><td rowspan="1" colspan="1">Spherical</td><td rowspan="1" colspan="1">Spherical</td><td rowspan="1" colspan="1">Spherical</td><td rowspan="1" colspan="1">Falcate</td><td rowspan="1" colspan="1">Spherical</td></tr><tr><td rowspan="1" colspan="1">Leaf sheaths size (cm)</td><td rowspan="1" colspan="1">1–2 × 0.5–0.7</td><td rowspan="1" colspan="1">1.5–2.5 × 1–1.5</td><td rowspan="1" colspan="1">1.8–2 × 1.5–1.7</td><td rowspan="1" colspan="1">1–1.2 × 0.8–1.1</td><td rowspan="1" colspan="1">1–1.5 × 0.8–1.1</td></tr><tr><td rowspan="1" colspan="1">Leaf sheaths shape</td><td rowspan="1" colspan="1">Narrowly oblong</td><td rowspan="1" colspan="1">Broadly elliptic</td><td rowspan="1" colspan="1">Broadly oblong to square</td><td rowspan="1" colspan="1">Broadly oblong to square</td><td rowspan="1" colspan="1">Ovate</td></tr><tr><td rowspan="1" colspan="1">Leaf blades width (mm)</td><td rowspan="1" colspan="1">3–4</td><td rowspan="1" colspan="1">7–11</td><td rowspan="1" colspan="1">4.5–6</td><td rowspan="1" colspan="1">5–8</td><td rowspan="1" colspan="1">5</td></tr><tr><td rowspan="1" colspan="1">Floral bracts size (cm)</td><td rowspan="1" colspan="1">1.7–2.5 × 0.6–1</td><td rowspan="1" colspan="1">1–1.5 × 1–1.5</td><td rowspan="1" colspan="1">1.5–2 × 1–1.2</td><td rowspan="1" colspan="1">1.8–2 × 0.7–1.2</td><td rowspan="1" colspan="1">1–1.5 × 0.6</td></tr><tr><td rowspan="1" colspan="1">Floral bracts keel</td><td rowspan="1" colspan="1">Present</td><td rowspan="1" colspan="1">Present</td><td rowspan="1" colspan="1">Present</td><td rowspan="1" colspan="1">Absent or visible only in the apex</td><td rowspan="1" colspan="1">Present</td></tr><tr><td rowspan="1" colspan="1">Sepals width (mm)</td><td rowspan="1" colspan="1">4–6</td><td rowspan="1" colspan="1">3–5</td><td rowspan="1" colspan="1">4–6</td><td rowspan="1" colspan="1">2.5–3.5</td><td rowspan="1" colspan="1">3</td></tr><tr><td rowspan="1" colspan="1">Sepals shape</td><td rowspan="1" colspan="1">Ovate</td><td rowspan="1" colspan="1">Ovate</td><td rowspan="1" colspan="1">Ovate</td><td rowspan="1" colspan="1">Lanceolate</td><td rowspan="1" colspan="1">Narrowly elliptic</td></tr><tr><td rowspan="1" colspan="1">Anthers colour</td><td rowspan="1" colspan="1">Green</td><td rowspan="1" colspan="1">Black</td><td rowspan="1" colspan="1">Green</td><td rowspan="1" colspan="1">Pale to dark green</td><td rowspan="1" colspan="1">Green to black</td></tr></tbody></table></table-wrap></tp:treatment-sec><tp:treatment-sec sec-type="Specimen examined" id="SECID0EP2AE"><title>Specimen examined.</title><p>MEXICO, Hidalgo: municipio de Metztitlán. 28 km sobre el camino que va de Metztitlán a Tolantongo (<named-content xmlns:xlink="http://www.w3.org/1999/xlink" content-type="dwc:verbatimCoordinates" xlink:type="simple"><named-content content-type="geo-json" specific-use="{&#34;type&#34;:&#34;Point&#34;,&#34;coordinates&#34;:[-98.902750,20.595278]}" id="NCID0EY2AE" xlink:type="simple">20°35'43"N, 98°54'09.9"W</named-content></named-content>), 1103 m a.s.l., 3 February 2018, <italic>R. Hernández-Cárdenas y A. Sarabia 2136</italic> (UAMIZ).</p><!--PageBreak --></tp:treatment-sec><ref-list><ref id="B17"><mixed-citation xmlns:xlink="http://www.w3.org/1999/xlink" xlink:type="simple"><person-group><name name-style="western"><surname>Smith</surname><given-names>LB</given-names></name></person-group> (<year>1937</year>) Studies in the <tp:taxon-name><tp:taxon-name-part taxon-name-part-type="family">Bromeliaceae</tp:taxon-name-part></tp:taxon-name> VIII. Contributions From the Gray Herbarium of Harvard University 117: 31.</mixed-citation></ref><ref id="B8"><mixed-citation xmlns:xlink="http://www.w3.org/1999/xlink" xlink:type="simple"><person-group><name name-style="western"><surname>Espejo-Serna</surname><given-names>A</given-names></name></person-group> (<year>2002</year>) <article-title><italic><tp:taxon-name><tp:taxon-name-part taxon-name-part-type="genus">Viridantha</tp:taxon-name-part></tp:taxon-name></italic> un género nuevo de <tp:taxon-name><tp:taxon-name-part taxon-name-part-type="family">Bromeliaceae</tp:taxon-name-part></tp:taxon-name> (<tp:taxon-name><tp:taxon-name-part taxon-name-part-type="subfamily">Tillandsioideae</tp:taxon-name-part></tp:taxon-name>) endémico de México.</article-title><source>Acta Botánica Mexicana</source><volume>60</volume>(<issue>60</issue>): <fpage>25</fpage>–<lpage>35</lpage>. <ext-link xlink:type="simple" ext-link-type="doi" xlink:href="10.21829/abm60.2002.901">https://doi.org/10.21829/abm60.2002.901</ext-link></mixed-citation></ref><ref id="B7"><mixed-citation xmlns:xlink="http://www.w3.org/1999/xlink" xlink:type="simple"><person-group><name name-style="western"><surname>Ehlers</surname><given-names>R</given-names></name></person-group> (<year>2009</year>) <article-title>Die grünblühenden, kleinen, grauen Tillandsien Mexickos. Die Bromelie.</article-title><source>Sonderheft</source><volume>6</volume>: <fpage>1</fpage>–<lpage>144</lpage>.</mixed-citation></ref></ref-list></tp:taxon-treatment>
