# Supplementary material for: Novelties in the genus Viridantha Espejo (Tillandsioideae, Bromeliaceae)
Source: PhytoKeys. 2019 Oct 2;132:99–110. doi: 10.3897/phytokeys.132.36959 (PMC6785572; doi:10.3897/phytokeys.132.36959)
Supplement: XML Treatment for Viridantha uniflora [file phytokeys.132.36959-treatment2.xml]

<!DOCTYPE tp:taxon-treatment
  PUBLIC "-//TaxonX//DTD Taxonomic Treatment Publishing DTD v0 20100105//EN" "tax-treatment-NSO.dtd">
<tp:taxon-treatment xmlns:tp="http://www.plazi.org/taxpub"><tp:treatment-meta><kwd-group><label>Taxon classification</label><kwd><named-content xmlns:xlink="http://www.w3.org/1999/xlink" content-type="kingdom">Plantae</named-content></kwd><kwd><named-content xmlns:xlink="http://www.w3.org/1999/xlink" content-type="order">Poales</named-content></kwd><kwd><named-content xmlns:xlink="http://www.w3.org/1999/xlink" content-type="family">Bromeliaceae</named-content></kwd></kwd-group><mixed-citation publication-type="journal"><person-group><name><surname>Hernández-Cárdenas</surname><given-names>Rodrigo Alejandro</given-names></name><name><surname>Díaz</surname><given-names>Alejandra Serrato</given-names></name><name><surname>López-Ferrari</surname><given-names>Ana Rosa</given-names></name><name><surname>Espejo-Serna</surname><given-names>Adolfo</given-names></name></person-group><article-title>Novelties in the genus <italic><tp:taxon-name><tp:taxon-name-part taxon-name-part-type="genus" reg="Viridantha">Viridantha</tp:taxon-name-part></tp:taxon-name></italic> Espejo (<tp:taxon-name><tp:taxon-name-part taxon-name-part-type="subfamily">Tillandsioideae</tp:taxon-name-part></tp:taxon-name>, <tp:taxon-name><tp:taxon-name-part taxon-name-part-type="family">Bromeliaceae</tp:taxon-name-part></tp:taxon-name>)</article-title><source>PhytoKeys</source><day>02</day><month>10</month><year>2019</year><volume>132</volume><fpage>99</fpage><lpage>110</lpage><pub-id pub-id-type="doi">10.3897/phytokeys.132.36959</pub-id></mixed-citation></tp:treatment-meta><tp:nomenclature><tp:taxon-name><object-id xmlns:xlink="http://www.w3.org/1999/xlink" content-type="arpha" xlink:type="simple">9552F6F3-9C73-5630-A26C-118F4ADD31E8</object-id>
            <tp:taxon-name-part taxon-name-part-type="genus" reg="Viridantha">Viridantha</tp:taxon-name-part>
            <tp:taxon-name-part taxon-name-part-type="species" reg="uniflora">uniflora</tp:taxon-name-part>
            <object-id xmlns:xlink="http://www.w3.org/1999/xlink" content-type="ipni" xlink:type="simple">urn:lsid:ipni.org:names:60479385-2</object-id>
          </tp:taxon-name><tp:taxon-authority>Hern.-Cárdenas, Espejo &amp; López-Ferr.</tp:taxon-authority><tp:taxon-status xmlns:xlink="http://www.w3.org/1999/xlink" xlink:type="simple">sp. nov.</tp:taxon-status><xref ref-type="fig" rid="F2">Figs 2</xref><xref ref-type="fig" rid="F3">, 3</xref></tp:nomenclature><tp:treatment-sec sec-type="diagnosis" id="SECID0ER4AE"><title>Diagnosis.</title><p><italic><tp:taxon-name><tp:taxon-name-part taxon-name-part-type="genus" reg="Viridantha">Viridantha</tp:taxon-name-part> <tp:taxon-name-part taxon-name-part-type="species" reg="uniflora">uniflora</tp:taxon-name-part></tp:taxon-name></italic> is similar to <italic><tp:taxon-name><tp:taxon-name-part taxon-name-part-type="genus" reg="Viridantha">V.</tp:taxon-name-part> <tp:taxon-name-part taxon-name-part-type="species" reg="boqueronensis">boqueronensis</tp:taxon-name-part></tp:taxon-name></italic> but differs in the shape (square vs. ovate to triangular) and the width of the leaf sheath (0.7–0.8 cm vs. 1 cm); the width (0.4–0.5 cm vs. 0.7–1.3 cm) of the spikes, the number of flowers per spike (always 1 vs. 2–5); and in the shape of the floral bract (ovate vs. elliptic).</p></tp:treatment-sec><tp:treatment-sec sec-type="material" id="SECID0EN5AE"><title>Type.</title><p>MEXICO. Oaxaca: Distrito de Juxtlahuaca, municipio de Santos Reyes Tepejillo, en los alrededores del boquerón de Santos Reyes Tepejillo (<named-content xmlns:xlink="http://www.w3.org/1999/xlink" content-type="dwc:verbatimCoordinates" xlink:type="simple"><named-content content-type="geo-json" specific-use="{&#34;type&#34;:&#34;Point&#34;,&#34;coordinates&#34;:[-97.941389,17.449444]}" id="NCID0EW5AE" xlink:type="simple">17°26'58"N, 97°56'29"W</named-content></named-content>), 1960 m a.s.l., 21 April 2018, <italic>R. Hernández-Cárdenas</italic>, <italic>E. Negri &amp; J. Conde 2156</italic> (holotype: UAMIZ!; isotype: MEXU!).</p></tp:treatment-sec><tp:treatment-sec sec-type="description" id="SECID0E65AE"><title>Description.</title><p>Plants saxicolous, flowering 7–10 cm tall, 7–9 cm diameter; rosettes acaulescent, solitary or caespitose, falcate in outline. Leaves numerous, shorter or equalling the inflorescence; sheaths pale brown on both surfaces, nearly square, 0.8–1 cm long, 0.7–1 cm wide, glabrous towards the base on both surfaces; blades falcate, densely greyish lepidote, narrowly triangular, 3–6 cm long, 0.3–0.4 cm wide, apical portion long attenuate. Inflorescence pedunculated, falcate, one-branched, with 3–5 spikes; peduncle 2.5–3.5 cm long, 0.2–0.3 cm diameter, covered by the bracts of the peduncle; peduncle bracts similar to the leaves but reducing in size towards the apical portion, densely greyish lepidote; spikes green, erect and appressed, flattened, elliptic, 1.3–1.5 cm long, 0.4–0.5 cm wide; flowers erect and appressed, only one per spike; floral bracts green to green-brownish, ovate, 1–1.5 cm long, 0.5–0.6 cm wide, apex acute to acuminate, ecarinate to slightly carinate at the apex, glabrous adaxially, lepidote abaxially; sepals green, lanceolate, 1–1.3 cm long, 0.3–0.4 cm wide, apex acute, the two adaxial ones carinate, both surfaces glabrous or lepidote abaxially mainly on the keel; petals dark green, narrowly oblong, 1.5–1.8 cm long, 0.2–0.3 cm wide, apex rounded to obtuse; filaments white, 0.8–1.2 cm long, included; anthers pale green, 1.2–1.5 mm long; ovary green, ellipsoid, 2.5–3 mm long, 2–3 mm diameter; style white, 8–10 mm long; style branches green. Capsules not seen.</p></tp:treatment-sec><tp:treatment-sec sec-type="habitat" id="SECID0EE6AE"><title>Habitat and ecology.</title><p><italic><tp:taxon-name><tp:taxon-name-part taxon-name-part-type="genus" reg="Viridantha">Viridantha</tp:taxon-name-part> <tp:taxon-name-part taxon-name-part-type="species" reg="uniflora">uniflora</tp:taxon-name-part></tp:taxon-name></italic> is only known from the boquerón of the Santos Reyes Tepejillo municipality, located in the Sierra Madre del Sur in the northwest region of the state of Oaxaca, where it grows on vertical walls in dry oak forests and tropical deciduous forests. The plants of <italic><tp:taxon-name><tp:taxon-name-part taxon-name-part-type="genus" reg="Viridantha">V.</tp:taxon-name-part> <tp:taxon-name-part taxon-name-part-type="species" reg="uniflora">uniflora</tp:taxon-name-part></tp:taxon-name></italic> grow in colonies, between 1700 and 1900 m a.s.l., on the cliffs of the boquerón amongst other saxicolous herbs. (Figs <xref ref-type="fig" rid="F2">2</xref>, <xref ref-type="fig" rid="F3">3</xref>).</p><fig id="F3" position="float" orientation="portrait"><object-id xmlns:xlink="http://www.w3.org/1999/xlink" content-type="doi" xlink:type="simple">10.3897/phytokeys.132.36959.figure3</object-id><object-id xmlns:xlink="http://www.w3.org/1999/xlink" content-type="arpha" xlink:type="simple">308C913A-9618-5E63-A2E3-66B2EEB79F37</object-id><label>Figure 3.</label><caption><p>Morphological comparison between <italic><tp:taxon-name><tp:taxon-name-part taxon-name-part-type="genus" reg="Viridantha">Viridantha</tp:taxon-name-part> <tp:taxon-name-part taxon-name-part-type="species" reg="boqueronensis">boqueronensis</tp:taxon-name-part></tp:taxon-name></italic>, <italic><tp:taxon-name><tp:taxon-name-part taxon-name-part-type="genus" reg="Viridantha">V.</tp:taxon-name-part> <tp:taxon-name-part taxon-name-part-type="species" reg="penascoensis">penascoensis</tp:taxon-name-part></tp:taxon-name></italic> and <italic><tp:taxon-name><tp:taxon-name-part taxon-name-part-type="genus" reg="Viridantha">V.</tp:taxon-name-part> <tp:taxon-name-part taxon-name-part-type="species" reg="uniflora">uniflora</tp:taxon-name-part></tp:taxon-name></italic> Hern.-Cárdenas, Espejo &amp; López-Ferr. <italic><tp:taxon-name><tp:taxon-name-part taxon-name-part-type="genus" reg="Viridantha">V.</tp:taxon-name-part> <tp:taxon-name-part taxon-name-part-type="species" reg="uniflora">uniflora</tp:taxon-name-part></tp:taxon-name></italic><bold>A–B</bold> habit <bold>E–F, M</bold> spikes <bold>G</bold> plant with inflorescence <bold>H</bold> pistil <bold>I</bold> stamens <bold>J</bold> petals <bold>K</bold> sepals <bold>L</bold> floral bract (voucher: <italic>Hernández-Cárdenas et al. 2156</italic>, UAMIZ). <italic><tp:taxon-name><tp:taxon-name-part taxon-name-part-type="genus" reg="Viridantha">V.</tp:taxon-name-part> <tp:taxon-name-part taxon-name-part-type="species" reg="boqueronensis">boqueronensis</tp:taxon-name-part></tp:taxon-name></italic><bold>C</bold> spike (voucher: <italic>K. and R. Ehlers EM7851</italic>, MEXU). <italic><tp:taxon-name><tp:taxon-name-part taxon-name-part-type="genus" reg="Viridantha">V.</tp:taxon-name-part> <tp:taxon-name-part taxon-name-part-type="species" reg="penascoensis">penascoensis</tp:taxon-name-part></tp:taxon-name></italic><bold>D</bold> spike (voucher: <italic>Hernández-Cárdenas and Sarabia 2116</italic>, UAMIZ). Photographs A–B by E. Negri Lavín; C–M by R. Hernández-Cárdenas.</p></caption><graphic xmlns:xlink="http://www.w3.org/1999/xlink" xlink:href="phytokeys-132-099-g003.jpg" position="float" orientation="portrait" xlink:type="simple" id="oo_344360.jpg"><uri content-type="original_file" xlink:type="simple">https://binary.pensoft.net/fig/344360</uri></graphic></fig></tp:treatment-sec><tp:treatment-sec sec-type="phenology" id="SECID0ESDAG"><title>Phenology.</title><p>The plants of <italic><tp:taxon-name><tp:taxon-name-part taxon-name-part-type="genus" reg="Viridantha">Viridantha</tp:taxon-name-part> <tp:taxon-name-part taxon-name-part-type="species" reg="uniflora">uniflora</tp:taxon-name-part></tp:taxon-name></italic> bloom in April and May.</p></tp:treatment-sec><tp:treatment-sec sec-type="etymology" id="SECID0EDEAG"><title>Etymology.</title><p>The specific epithet refers to the presence of one flower per spike, condition only known in the proposed taxon.</p></tp:treatment-sec><tp:treatment-sec sec-type="Observations" id="SECID0EIEAG"><title>Observations.</title><p>Plants of <italic><tp:taxon-name><tp:taxon-name-part taxon-name-part-type="genus" reg="Viridantha">Viridantha</tp:taxon-name-part> <tp:taxon-name-part taxon-name-part-type="species" reg="uniflora">uniflora</tp:taxon-name-part></tp:taxon-name></italic> had previously been collected by <italic>J.I. Calzada 20057</italic> (MEXU), but had been wrongly identified as <italic><tp:taxon-name><tp:taxon-name-part taxon-name-part-type="genus" reg="Viridantha">V.</tp:taxon-name-part> <tp:taxon-name-part taxon-name-part-type="species" reg="atroviridipetala">atroviridipetala</tp:taxon-name-part></tp:taxon-name></italic> (Matuda) Espejo. However, <italic><tp:taxon-name><tp:taxon-name-part taxon-name-part-type="genus" reg="Viridantha">V.</tp:taxon-name-part> <tp:taxon-name-part taxon-name-part-type="species" reg="uniflora">uniflora</tp:taxon-name-part></tp:taxon-name></italic> differs from <italic><tp:taxon-name><tp:taxon-name-part taxon-name-part-type="genus" reg="Viridantha">V.</tp:taxon-name-part> <tp:taxon-name-part taxon-name-part-type="species" reg="atroviridipetala">atroviridipetala</tp:taxon-name-part></tp:taxon-name></italic> in the outline shape of the rosettes (falcate vs. spherical); in the shape of the leaf sheaths (square vs. <!--PageBreak -->oblong to ovate); in the shape of the floral bracts (ovate vs. lanceolate to narrowly triangular) and in the number of flowers per spike (1 vs. 2–5). <italic><tp:taxon-name><tp:taxon-name-part taxon-name-part-type="genus" reg="Viridantha">Viridantha</tp:taxon-name-part> <tp:taxon-name-part taxon-name-part-type="species" reg="boqueronensis">boqueronensis</tp:taxon-name-part></tp:taxon-name></italic> and <italic><tp:taxon-name><tp:taxon-name-part taxon-name-part-type="genus" reg="Viridantha">V.</tp:taxon-name-part> <tp:taxon-name-part taxon-name-part-type="species" reg="penascoensis">penascoensis</tp:taxon-name-part></tp:taxon-name></italic> grow in nearby locations to the type locality of <italic><tp:taxon-name><tp:taxon-name-part taxon-name-part-type="genus" reg="Viridantha">V.</tp:taxon-name-part> <tp:taxon-name-part taxon-name-part-type="species" reg="uniflora">uniflora</tp:taxon-name-part></tp:taxon-name></italic>, but <!--PageBreak -->without overlapping its distributions. These species share the saxicolous habit and the falcate rosettes in outline. However all these species are easily distinguishable from the newly proposed taxon (Table <xref ref-type="table" rid="T2">2</xref>). <italic><tp:taxon-name><tp:taxon-name-part taxon-name-part-type="genus" reg="Viridantha">Viridantha</tp:taxon-name-part> <tp:taxon-name-part taxon-name-part-type="species" reg="uniflora">uniflora</tp:taxon-name-part></tp:taxon-name></italic> differs from <italic><tp:taxon-name><tp:taxon-name-part taxon-name-part-type="genus" reg="Viridantha">V.</tp:taxon-name-part> <tp:taxon-name-part taxon-name-part-type="species" reg="penascoensis">penascoensis</tp:taxon-name-part></tp:taxon-name></italic> in the inflorescence (branched vs. simple); in the length and in the colour (green vs. red-pink) of the spikes (1.3–1.5 cm vs. 2–3 cm). <italic><tp:taxon-name><tp:taxon-name-part taxon-name-part-type="genus" reg="Viridantha">Viridantha</tp:taxon-name-part> <tp:taxon-name-part taxon-name-part-type="species" reg="uniflora">uniflora</tp:taxon-name-part></tp:taxon-name></italic> differs from <italic><tp:taxon-name><tp:taxon-name-part taxon-name-part-type="genus" reg="Viridantha">V.</tp:taxon-name-part> <tp:taxon-name-part taxon-name-part-type="species" reg="boqueronensis">boqueronensis</tp:taxon-name-part></tp:taxon-name></italic> in the shape of the leaf sheaths (square vs. ovate to triangular); in the number of flowers per spike (1 vs. 2–5); in the colour of the spikes (green vs. green with red-pink); in the shape of the floral bracts (ovate vs. elliptic); and in the presence or not of a keel on the floral bracts (absent or visible only in the apex vs. present along the bract.</p><table-wrap id="T2" position="float" orientation="portrait"><label>Table 2.</label><caption><p>Morphological differences amongst <italic><tp:taxon-name><tp:taxon-name-part taxon-name-part-type="genus" reg="Viridantha">Viridantha</tp:taxon-name-part> <tp:taxon-name-part taxon-name-part-type="species" reg="boqueronensis">boqueronensis</tp:taxon-name-part></tp:taxon-name></italic>, <italic><tp:taxon-name><tp:taxon-name-part taxon-name-part-type="genus" reg="Viridantha">V.</tp:taxon-name-part> <tp:taxon-name-part taxon-name-part-type="species" reg="penascoensis">penascoensis</tp:taxon-name-part></tp:taxon-name></italic> and <italic><tp:taxon-name><tp:taxon-name-part taxon-name-part-type="genus" reg="Viridantha">V.</tp:taxon-name-part> <tp:taxon-name-part taxon-name-part-type="species" reg="uniflora">uniflora</tp:taxon-name-part></tp:taxon-name></italic>.</p></caption><table id="TID0E14AG" rules="all"><tbody><tr><td rowspan="1" colspan="1">
                    <bold>Characters</bold>
                  </td><td rowspan="1" colspan="1">
                    <bold><italic><tp:taxon-name><tp:taxon-name-part taxon-name-part-type="genus" reg="Viridantha">V.</tp:taxon-name-part> <tp:taxon-name-part taxon-name-part-type="species" reg="boqueronensis">boqueronensis</tp:taxon-name-part></tp:taxon-name></italic></bold>
                  </td><td rowspan="1" colspan="1">
                    <bold><italic><tp:taxon-name><tp:taxon-name-part taxon-name-part-type="genus" reg="Viridantha">V.</tp:taxon-name-part> <tp:taxon-name-part taxon-name-part-type="species" reg="penascoensis">penascoensis</tp:taxon-name-part></tp:taxon-name></italic></bold>
                  </td><td rowspan="1" colspan="1">
                    <bold><italic><tp:taxon-name><tp:taxon-name-part taxon-name-part-type="genus" reg="Viridantha">V.</tp:taxon-name-part> <tp:taxon-name-part taxon-name-part-type="species" reg="uniflora">uniflora</tp:taxon-name-part></tp:taxon-name></italic></bold>
                  </td></tr><tr><td rowspan="1" colspan="1">Leaf sheaths size (cm)</td><td rowspan="1" colspan="1">0.9–1.4 × 0.8–1</td><td rowspan="1" colspan="1">0.6–1 × 0.7–0.8</td><td rowspan="1" colspan="1">0.8–1 × 0.7–0.8</td></tr><tr><td rowspan="1" colspan="1">Leaf sheaths shape</td><td rowspan="1" colspan="1">Ovate to triangular</td><td rowspan="1" colspan="1">Broadly ovate to square</td><td rowspan="1" colspan="1">Square</td></tr><tr><td rowspan="1" colspan="1">Leaf blades size (cm)</td><td rowspan="1" colspan="1">4–7 × 0.3–0.4</td><td rowspan="1" colspan="1">2.5–4 × 0.2–0.3</td><td rowspan="1" colspan="1">3–6 × 0.3–0.4</td></tr><tr><td rowspan="1" colspan="1">Spikes colour</td><td rowspan="1" colspan="1">Green with red</td><td rowspan="1" colspan="1">Red to pink</td><td rowspan="1" colspan="1">Green</td></tr><tr><td rowspan="1" colspan="1">Spikes number</td><td rowspan="1" colspan="1">5–7</td><td rowspan="1" colspan="1">1</td><td rowspan="1" colspan="1">3–5</td></tr><tr><td rowspan="1" colspan="1">Flowers number per spike</td><td rowspan="1" colspan="1">2–5</td><td rowspan="1" colspan="1">2–3</td><td rowspan="1" colspan="1">1</td></tr><tr><td rowspan="1" colspan="1">Spike size (cm)</td><td rowspan="1" colspan="1">1.5–3.5 × 0.7–1.3</td><td rowspan="1" colspan="1">2–3 × 0.8–1</td><td rowspan="1" colspan="1">1.3–1.5 × 0.4–0.5</td></tr><tr><td rowspan="1" colspan="1">Floral bracts size (cm)</td><td rowspan="1" colspan="1">1.2–1.7 × 0.5–0.8</td><td rowspan="1" colspan="1">1.5–2 × 0.5–1</td><td rowspan="1" colspan="1">1–1.5 × 0.5–0.6</td></tr><tr><td rowspan="1" colspan="1">Floral bracts shape</td><td rowspan="1" colspan="1">Elliptic</td><td rowspan="1" colspan="1">Ovate</td><td rowspan="1" colspan="1">Ovate</td></tr><tr><td rowspan="1" colspan="1">Floral bracts keel</td><td rowspan="1" colspan="1">Present</td><td rowspan="1" colspan="1">Absent or visible only in the apex</td><td rowspan="1" colspan="1">Absent or visible only in the apex</td></tr><tr><td rowspan="1" colspan="1">Sepals size (cm)</td><td rowspan="1" colspan="1">1–1.3 × 0.3–0.35</td><td rowspan="1" colspan="1">1.3–1.5 × 0.3–0.5</td><td rowspan="1" colspan="1">1–1.3 × 0.3–0.4</td></tr><tr><td rowspan="1" colspan="1">Sepals shape</td><td rowspan="1" colspan="1">Narrowly elliptic</td><td rowspan="1" colspan="1">Ovate</td><td rowspan="1" colspan="1">Lanceolate</td></tr></tbody></table></table-wrap></tp:treatment-sec><tp:treatment-sec sec-type="material" id="SECID0EYQAG"><title>Additional specimens examined (paratypes).</title><p>MEXICO, Oaxaca: Distrito Santiago Juxtlahuaca, municipio de Santos Reyes Tepejillo. 3 km al N de Santos Reyes Tepejillo rumbo a Corral de Piedra (<named-content xmlns:xlink="http://www.w3.org/1999/xlink" content-type="dwc:verbatimCoordinates" xlink:type="simple"><named-content content-type="geo-json" specific-use="{&#34;type&#34;:&#34;Point&#34;,&#34;coordinates&#34;:[-97.950000,17.450000]}" id="NCID0EBRAG" xlink:type="simple">17°27'N, 97°57'W</named-content></named-content>), 1770 m a.s.l., 20 July 1995, <italic>J. I. Calzada 20057</italic> (MEXU); en los alrededores del boquerón de Santos Reyes Tepejillo (<named-content xmlns:xlink="http://www.w3.org/1999/xlink" content-type="dwc:verbatimCoordinates" xlink:type="simple"><named-content content-type="geo-json" specific-use="{&#34;type&#34;:&#34;Point&#34;,&#34;coordinates&#34;:[-97.941389,17.449444]}" id="NCID0ELRAG" xlink:type="simple">17°26'58"N, 97°56'29"W</named-content></named-content>), 1960 m a.s.l., 18 March 2017, <italic>R. Hernández-Cárdenas</italic>, <italic>F. Gómez y A. González 2120</italic> (UAMIZ).</p><p>To facilitate the identification of the species of <italic><tp:taxon-name><tp:taxon-name-part taxon-name-part-type="genus" reg="Viridantha">Viridantha</tp:taxon-name-part></tp:taxon-name></italic>, we include an artificial key for all representatives of the genus.</p><sec sec-type="Key to the species of Viridantha" id="SECID0E4RAG"><title>Key to the species of <tp:taxon-name><tp:taxon-name-part taxon-name-part-type="genus" reg="Viridantha">Viridantha</tp:taxon-name-part></tp:taxon-name></title><table-wrap content-type="key" position="anchor" orientation="portrait"><table id="TID0ESPAC" rules="all"><tbody><tr><td rowspan="1" colspan="1">1</td><td rowspan="1" colspan="1">Rosettes irregular or falcate in outline</td><td rowspan="1" colspan="1">
                      <bold>2</bold>
                    </td></tr><tr><td rowspan="1" colspan="1">–</td><td rowspan="1" colspan="1">Rosettes spherical in outline</td><td rowspan="1" colspan="1">
                      <bold>8</bold>
                    </td></tr><tr><td rowspan="1" colspan="1">2</td><td rowspan="1" colspan="1">Inflorescence branched</td><td rowspan="1" colspan="1">
                      <bold>3</bold>
                    </td></tr><tr><td rowspan="1" colspan="1">–</td><td rowspan="1" colspan="1">Inflorescence simple</td><td rowspan="1" colspan="1">
                      <bold>5</bold>
                    </td></tr><tr><td rowspan="1" colspan="1">3</td><td rowspan="1" colspan="1">Flower one per spike, spikes 1.3–1.5 cm long</td><td rowspan="1" colspan="1">
                      <bold><italic><tp:taxon-name><tp:taxon-name-part taxon-name-part-type="genus" reg="Viridantha">V.</tp:taxon-name-part> <tp:taxon-name-part taxon-name-part-type="species" reg="uniflora">uniflora</tp:taxon-name-part></tp:taxon-name></italic></bold>
                    </td></tr><tr><td rowspan="1" colspan="1">–</td><td rowspan="1" colspan="1">Flowers two or more per spike, spikes longer than 1.6 cm</td><td rowspan="1" colspan="1">
                      <bold>4</bold>
                    </td></tr><tr><td rowspan="1" colspan="1">4</td><td rowspan="1" colspan="1">Leaf blades 3–4 mm wide; floral bract elliptic</td><td rowspan="1" colspan="1">
                      <bold><italic><tp:taxon-name><tp:taxon-name-part taxon-name-part-type="genus" reg="Viridantha">V.</tp:taxon-name-part> <tp:taxon-name-part taxon-name-part-type="species" reg="boqueronensis">boqueronensis</tp:taxon-name-part></tp:taxon-name></italic></bold>
                    </td></tr><tr><td rowspan="1" colspan="1">–</td><td rowspan="1" colspan="1">Leaf blades 5–8 mm wide; floral bract ovate</td><td rowspan="1" colspan="1">
                      <bold><italic><tp:taxon-name><tp:taxon-name-part taxon-name-part-type="genus" reg="Viridantha">V.</tp:taxon-name-part> <tp:taxon-name-part taxon-name-part-type="species" reg="secundifolia">secundifolia</tp:taxon-name-part></tp:taxon-name></italic></bold>
                    </td></tr><!--PageBreak --><tr><td rowspan="1" colspan="1">5</td><td rowspan="1" colspan="1">Rosettes falcate, blades falcate</td><td rowspan="1" colspan="1">
                      <bold>6</bold>
                    </td></tr><tr><td rowspan="1" colspan="1">–</td><td rowspan="1" colspan="1">Rosettes irregular, blades squarrose</td><td rowspan="1" colspan="1">
                      <bold>7</bold>
                    </td></tr><tr><td rowspan="1" colspan="1">6</td><td rowspan="1" colspan="1">Plants longer than 5.1 cm; spikes terete</td><td rowspan="1" colspan="1">
                      <bold><italic><tp:taxon-name><tp:taxon-name-part taxon-name-part-type="genus" reg="Viridantha">V.</tp:taxon-name-part> <tp:taxon-name-part taxon-name-part-type="species" reg="curvifolia">curvifolia</tp:taxon-name-part></tp:taxon-name></italic></bold>
                    </td></tr><tr><td rowspan="1" colspan="1">–</td><td rowspan="1" colspan="1">Plants shorter than 5 cm; spikes elliptic, flattened</td><td rowspan="1" colspan="1">
                      <bold><italic><tp:taxon-name><tp:taxon-name-part taxon-name-part-type="genus" reg="Viridantha">V.</tp:taxon-name-part> <tp:taxon-name-part taxon-name-part-type="species" reg="penascoensis">penascoensis</tp:taxon-name-part></tp:taxon-name></italic></bold>
                    </td></tr><tr><td rowspan="1" colspan="1">7</td><td rowspan="1" colspan="1">Leaf sheaths broadly ovate to oblong; peduncle (in anthesis) longer than 4.1 cm and lesser than 2 mm diameter</td><td rowspan="1" colspan="1">
                      <bold><italic><tp:taxon-name><tp:taxon-name-part taxon-name-part-type="genus" reg="Viridantha">V.</tp:taxon-name-part> <tp:taxon-name-part taxon-name-part-type="species" reg="tortilis">tortilis</tp:taxon-name-part></tp:taxon-name></italic></bold>
                    </td></tr><tr><td rowspan="1" colspan="1">–</td><td rowspan="1" colspan="1">Leaf sheaths broadly oblong to square; peduncle (in anthesis) shorter than 4 cm and larger than 4 mm diameter</td><td rowspan="1" colspan="1">
                      <bold><italic><tp:taxon-name><tp:taxon-name-part taxon-name-part-type="genus" reg="Viridantha">V.</tp:taxon-name-part> <tp:taxon-name-part taxon-name-part-type="species" reg="lepidosepala">lepidosepala</tp:taxon-name-part></tp:taxon-name></italic></bold>
                    </td></tr><tr><td rowspan="1" colspan="1">8</td><td rowspan="1" colspan="1">Inflorescence conspicuously pedunculate, peduncle longer than 4.1 cm</td><td rowspan="1" colspan="1">
                      <bold>9</bold>
                    </td></tr><tr><td rowspan="1" colspan="1">–</td><td rowspan="1" colspan="1">Inflorescence sessile or peduncle shorter than 3.5 cm</td><td rowspan="1" colspan="1">
                      <bold>11</bold>
                    </td></tr><tr><td rowspan="1" colspan="1">9</td><td rowspan="1" colspan="1">Inflorescence simple, longer than 3.1 cm, flattened to terete, rarely with two small lateral spikes</td><td rowspan="1" colspan="1">
                      <bold><italic><tp:taxon-name><tp:taxon-name-part taxon-name-part-type="genus" reg="Viridantha">V.</tp:taxon-name-part> <tp:taxon-name-part taxon-name-part-type="species" reg="ignesiae">ignesiae</tp:taxon-name-part></tp:taxon-name></italic></bold>
                    </td></tr><tr><td rowspan="1" colspan="1">–</td><td rowspan="1" colspan="1">Inflorescence branched, shorter than 3 cm long, flattened</td><td rowspan="1" colspan="1">
                      <bold>10</bold>
                    </td></tr><tr><td rowspan="1" colspan="1">10</td><td rowspan="1" colspan="1">Leaf blades wider than 2.1 mm; floral bracts triangular to ovate, carinate</td><td rowspan="1" colspan="1">
                      <bold><italic><tp:taxon-name><tp:taxon-name-part taxon-name-part-type="genus" reg="Viridantha">V.</tp:taxon-name-part> <tp:taxon-name-part taxon-name-part-type="species" reg="plumosa">plumosa</tp:taxon-name-part></tp:taxon-name></italic></bold>
                    </td></tr><tr><td rowspan="1" colspan="1">–</td><td rowspan="1" colspan="1">Leaf blades narrower than 2 mm; floral bracts elliptic to oblong, ecarinate to carinate only at the apex</td><td rowspan="1" colspan="1">
                      <bold><italic><tp:taxon-name><tp:taxon-name-part taxon-name-part-type="genus" reg="Viridantha">V.</tp:taxon-name-part> <tp:taxon-name-part taxon-name-part-type="species" reg="caballosensis">caballosensis</tp:taxon-name-part></tp:taxon-name></italic></bold>
                    </td></tr><tr><td rowspan="1" colspan="1">11</td><td rowspan="1" colspan="1">Leaf blades wider than 7.1 mm; anthers black</td><td rowspan="1" colspan="1">
                      <bold><italic><tp:taxon-name><tp:taxon-name-part taxon-name-part-type="genus" reg="Viridantha">V.</tp:taxon-name-part> <tp:taxon-name-part taxon-name-part-type="species" reg="mauryana">mauryana</tp:taxon-name-part></tp:taxon-name></italic></bold>
                    </td></tr><tr><td rowspan="1" colspan="1">–</td><td rowspan="1" colspan="1">Leaf blades narrower than 7 mm; anthers green</td><td rowspan="1" colspan="1">
                      <bold>12</bold>
                    </td></tr><tr><td rowspan="1" colspan="1">12</td><td rowspan="1" colspan="1">Plants short caulescent; floral bracts elliptic</td><td rowspan="1" colspan="1">
                      <bold><italic><tp:taxon-name><tp:taxon-name-part taxon-name-part-type="genus" reg="Viridantha">V.</tp:taxon-name-part> <tp:taxon-name-part taxon-name-part-type="species" reg="yagulensis">yagulensis</tp:taxon-name-part></tp:taxon-name></italic></bold>
                    </td></tr><tr><td rowspan="1" colspan="1">–</td><td rowspan="1" colspan="1">Plants acaulescent; floral bracts variable in shape but never elliptic</td><td rowspan="1" colspan="1">
                      <bold>13</bold>
                    </td></tr><tr><td rowspan="1" colspan="1">13</td><td rowspan="1" colspan="1">Spikes longer than 3.1 cm and wider than 1.1 cm</td><td rowspan="1" colspan="1">
                      <bold>14</bold>
                    </td></tr><tr><td rowspan="1" colspan="1">–</td><td rowspan="1" colspan="1">Spikes shorter than 3 cm and narrower than 1 cm</td><td rowspan="1" colspan="1">
                      <bold>15</bold>
                    </td></tr><tr><td rowspan="1" colspan="1">14</td><td rowspan="1" colspan="1">Leaf sheaths broadly ovate to square, blades wider than 4.1 mm; sepals shorter than 1.5 cm</td><td rowspan="1" colspan="1">
                      <bold><italic><tp:taxon-name><tp:taxon-name-part taxon-name-part-type="genus" reg="Viridantha">V.</tp:taxon-name-part> <tp:taxon-name-part taxon-name-part-type="species" reg="rzedowskiana">rzedowskiana</tp:taxon-name-part></tp:taxon-name></italic></bold>
                    </td></tr><tr><td rowspan="1" colspan="1">–</td><td rowspan="1" colspan="1">Leaf sheaths narrowly oblong, blades narrower than 4 mm; sepals longer than 1.6 cm</td><td rowspan="1" colspan="1">
                      <bold><italic><tp:taxon-name><tp:taxon-name-part taxon-name-part-type="genus" reg="Viridantha">V.</tp:taxon-name-part> <tp:taxon-name-part taxon-name-part-type="species" reg="grandispica">grandispica</tp:taxon-name-part></tp:taxon-name></italic></bold>
                    </td></tr><tr><td rowspan="1" colspan="1">15</td><td rowspan="1" colspan="1">Spikes 3 or less; floral bracts shorter than 1.5 cm; sepals lanceolate</td><td rowspan="1" colspan="1">
                      <bold><italic><tp:taxon-name><tp:taxon-name-part taxon-name-part-type="genus" reg="Viridantha">V.</tp:taxon-name-part> <tp:taxon-name-part taxon-name-part-type="species" reg="teloloapanensis">teloloapanensis</tp:taxon-name-part></tp:taxon-name></italic></bold>
                    </td></tr><tr><td rowspan="1" colspan="1">–</td><td rowspan="1" colspan="1">Spikes 4 or more; floral bracts longer than 1.6 cm; sepals narrowly elliptic</td><td rowspan="1" colspan="1">
                      <bold><italic><tp:taxon-name><tp:taxon-name-part taxon-name-part-type="genus" reg="Viridantha">V.</tp:taxon-name-part> <tp:taxon-name-part taxon-name-part-type="species" reg="atroviridipetala">atroviridipetala</tp:taxon-name-part></tp:taxon-name></italic></bold>
                    </td></tr></tbody></table></table-wrap></sec></tp:treatment-sec><tp:treatment-sec><!--Section generated to contain objects referenced in tp:taxon-treatment.--><fig id="F2" position="float" orientation="portrait"><object-id xmlns:xlink="http://www.w3.org/1999/xlink" content-type="doi" xlink:type="simple">10.3897/phytokeys.132.36959.figure2</object-id><object-id xmlns:xlink="http://www.w3.org/1999/xlink" content-type="arpha" xlink:type="simple">6AE4E8D1-E996-56FC-9F99-754B3BFE5396</object-id><label>Figure 2.</label><caption><p>Geographical distribution of the genus <italic><tp:taxon-name><tp:taxon-name-part taxon-name-part-type="genus" reg="Viridantha">Viridantha</tp:taxon-name-part></tp:taxon-name></italic>.</p></caption><graphic xmlns:xlink="http://www.w3.org/1999/xlink" xlink:href="phytokeys-132-099-g002.jpg" position="float" orientation="portrait" xlink:type="simple" id="oo_344359.jpg"><uri content-type="original_file" xlink:type="simple">https://binary.pensoft.net/fig/344359</uri></graphic></fig></tp:treatment-sec></tp:taxon-treatment>
